# Supplementary material for: Ceftriaxone Mediated Synthesized Gold Nanoparticles: A Nano-Therapeutic Tool to Target Bacterial Resistance
Source: Pharmaceutics. 2021 Nov 8;13(11):1896. doi: 10.3390/pharmaceutics13111896 (PMC8622407; doi:10.3390/pharmaceutics13111896)
Supplement: Supplementary file 1 [file pharmaceutics-13-01896-s001.zip]

Archive with 1 entries (1 files):
- pharmaceutics-1429766-supplementary.pdf
